# Supplementary material for: The Willingness to Pay for Non-Alcoholic Beer: A Survey on the Sociodemographic Factors and Consumption Behavior of Italian Consumers
Source: Foods. 2025 Jul 7;14(13):2399. doi: 10.3390/foods14132399 (PMC12248504; doi:10.3390/foods14132399)
Supplement: Supplementary file 1 [file foods-14-02399-s001.zip]

Archive with 1 entries (1 files):
- foods-3686984-supplementary.pdf
